# Supplementary material for: Elevated Steady State WBC and Platelet Counts Are Associated with Frequent Emergency Room Use in Adults with Sickle Cell Anemia
Source: PLoS One. 2015 Aug 6;10(8):e0133116. doi: 10.1371/journal.pone.0133116 (PMC4527736; doi:10.1371/journal.pone.0133116)
Supplement: S1 File — (XLS) [file pone.0133116.s001.xls]

## Sheet: 2002 and 2012 combined_clinic_v
MRN	DateOfBirth	Age2012	Gender	ED	Inpatient	Clinic	Hydroxyurea(1=use)	weight	rbcc	hbc	hctc	mcvc	mchc	platelet	wbc	retic(abolsute)	ldh	HgF	albumin	totalprotein	alkphos	ast	alt	totalbili	directbili	creatinine
3159448	1993-12-31	18.0137	F	3	3	2	1	80.7	3.56	8.2	29.6	72.5	31.8	416	11	266		2.7
3511488	1993-11-25	18.1123	M	5	2	1	0	58.96	3.45	8.0625	37.8	70.8375	32.9625	143.25	9	182.8		6.3	4.06667	7.86667	100.333	26	11	1.76667	0.433333	0.633333
1439582	1993-11-24	18.1151	M	3	2	9	1	60.9	2.875	8.7	20.8143	85	35.55	359.5	16.65	422.5	556	5.1	4.1	6.4	87	49	23	6.5	0.6	0.85
3025613	1993-11-20	18.126	F	4	3	2	0	116.1	4	8.8	22.7	65.5	33.6	677	17.4	238	229		4.6	8.3	112	33	30	1.9	0.5	0.6
2346328	1993-11-06	18.1644	F	1	0	5	1	57.5	2.64	8.13333		94.9	32.5667	274.333	8.3	287	693.5		4.53333	8.26667	119	63	22.6667	3.56667	1.16667	0.566667
2872868	1993-10-04	18.2548	F	0	2	26	0	46.7	3.99462	8.91538	22.6	70.3231	31.7077	438.231	9.43846	162	270.833		3.99231	7.77692	132.923	56.3846	55.8462	0.546154	0.153846	0.584615
3374883	1993-09-08	18.326	F	2	1	2	0	56.3	2.445	7		86.1	33.25	393	20.25	288			3.9	7.7	88	36	15	3.7	0.5	0.5
2796914	1993-08-16	18.389	F	3	2	3	1	56.7	2.788	8.52	26.6	90.64	33.72	362.4	12.4	285.8	291.25		4.76	8	70	26.6	15.8	1.8	0.44	0.5
3296506	1993-08-16	18.389	M	1	0	1	0	62.6	3.31	8.25	35.7	69.65	35.85	474	9.2	396		1.8	4.7	8.2	120	76	53	4	0.4	0.6
1319070	1993-07-28	18.4411	F	1	1	1	0	53.2			23.2
3167095	1993-07-07	18.4986	F	0	0	1	0
3525214	1993-06-01	18.5973	M	0	0	1	0		4.98	10.2	21.2	60.6	33.8	78	4.4	170	282	2.8	4.6	6.8	65	23	11	2.3	0.2	1
3256270	1993-04-20	18.7123	F	3	0	0	0		2.905	8.25	32.4	84.3	33.5	251	10.8	236			4.55	7.35	108	54	30	6.15	0.65	0.3
2280527	1993-04-16	18.7233	M	3	2	3	1	73.9	4.01667	10.6667		77.6	34.3333	215.667	8.16667	161			4.3	8.35	124	39	26.5	1.05	0.35	0.733333
2124289	1993-04-13	18.7315	F	1	1	2	0				22.6								3.975	8.025		45.3333	20	2.06667	0.533333
2190152	1993-03-15	18.811	M	0	0	1	1	53.97	2.99	9.3	15.6429	91.5	34	435.5	10.4	332	514.5		4.075	7.25	59.5	60.5	29.25	7.3	0.825	0.85
3250332	1993-03-07	18.8329	F	2	1	6	1	41	2.764	8.78	24.45	90.7	35.02	381.8	6.18	255.6	372.75	14.3	4.48	7.76	59	29.4	14	4.76	0.26	0.46
3190106	1993-01-25	18.9452	M	4	1	5	1	60.1	3.24	9.02727	46.2	78.7545	35.4182	347.909	11.8727	307.273	390.75	5	5.19091	7.71818	58.6364	28.7273	12.7273	4.55455	0.254545	0.67
1263171	1993-01-23	18.9507	M	0	0	15	0		4.43219	12.0938	17.45	79.5719	34.3	330.097	9.89355	189.429	239	3.85	4.6	8.46667	58.6923	42.4444	28.3333	1.77778	0.366667	0.969231
2174027	1992-12-27	19.0247	M	1	1	3	0	96.6	3.07	10.1		94.8	34.7	400	10.5	356		10.4917			69					0.8
3429731	1992-12-23	19.0356	F	1	0	4	1	60.2	3.54	9.5		83.1	32.3	161	11.2	84	329	3.7	5	8.5	108	25	15	2.6	0.6	0.4
3472835	1992-12-11	19.0685	F	0	0	6	0	68.04	2.62	7		82.4	32.4	399	10.2				4	7.4	60	16	9	2.1	0.4	0.7
1344819	1992-11-30	19.0986	M	11	4	4	1	67.5	3.32125	10.6		91.05	35.1125	267	5.9875	154.429		4.3			105					0.766667
3518810	1992-11-13	19.1452	M	0	0	6	1	91.17	3.8	10.7	30.0667	82.1	34.3	239	5.9	83	331	13	4.8	7.4	95	40	42	0.9	0.3	0.7
2791663	1992-11-07	19.1616	F	0	0	1	0		2.5	8.5	25.26	92.8	36.6	364	6.9				4.8	7.7	71	32	20	3.1	0.4	0.5
1436249	1992-08-28	19.3562	F	6	3	5	0	48	3.23667	9.36667	24.45	85.1667	34	554.667	19.6333	155		6.75			215.5					0.433333
1284744	1992-08-26	19.3616	F	1	0	2	0	65.77	2.62	8.2	28.5	88	35.4	321	11.1		783.25		3.74286	7.08571	35	31.5714	24.1429	2.1	0.542857	0.4
3344852	1992-07-29	19.4384	M	3	1	11	1	56.1	2.50833	8.31667	23.2	90.7	36.8167	389.167	9.63333	271.167	545.6	7.1	4.53333	7.96667	88.8333	50.1667	33.5	3.23333	0.333333	0.533333
1276031	1992-07-20	19.463	M	3	3	1	1	54.43	1.93	5.925		90.575	34.05	403.75	11.825	418	642		4.25	7.75	108	80.5	19.5	8.1	0.95	0.4
3205583	1992-07-14	19.4795	M	24	16	20	1	73.8	2.58056	6.97222		83.4	32.35	279.111	13.3778	39		1.82498	4.2625	7.3625	223.625	18.25	10.375	0.4375	0.125	11.52
1365088	1992-07-09	19.4932	M	1	1	5	0	80.4			26.35							18.55
3507977	1992-07-01	19.5151	F	0	0	1	1	58.06	2.98	12	19.7	111.65	36.1	204	8.2	103	416	17.9	4.65	8.1	84.5	35	17.5	1.55	0.4	0.7
2199167	1992-06-18	19.5507	M	0	0	2	0	78.8	2.72	8		80.1	36.7	359	16	343					178					0.6
3213555	1992-06-04	19.589	M	0	0	1	0	53.2			28.3083
3533896	1992-06-02	19.5945	M	0	1	2	0	44	4.33667	8.86667		62.7333	32.8	457.667	10.5667	213.333	291	2.49998	4.6	8	228	25.3333	19.6667	1.33333	0.366667	0.533333
3039070	1992-05-26	19.6137	F	3	3	9	0	50.1	2.74	8.9	24.05	92.3	35.2	402	6.6	168	329		4.6	7.6	96	25	13	5.3	0.4	0.7
2405676	1992-05-10	19.6575	F	0	0	2	0	51.71			18.3						449		4.48571	7.22857		41.7143	28.4286	3.27143	0.485714
2814074	1992-05-08	19.663	M	0	1	12	0	84.1	2.98889	9.28889		89.0889	34.9444	441.333	10.6	473					83.6667					0.6
2776039	1992-04-30	19.6849	M	1	0	0	0	59.4	2.46	8.2	23.2	99.2	33.6	603	16.2	415			4.5	7.7	100	22	26	2.2	0.5	0.6
1138341	1992-04-17	19.7205	F	1	1	3	0				16.9714								4.4	7.9		38	48	4.4	0.3
1183307	1992-01-12	19.9836	M	1	0	0	0				25.7344						329		4.8	7.625		36	24.25	1.575	0.35
3532958	1991-12-15	20.0603	F	2	1	0	1	65.2	2.04	7.53333	27.0333	104.233	35.4667	443	9.46667	154.333		9.3	4	7.7	91.3333	50.6667	17.3333	1.73333	0.3	0.466667
1209928	1991-11-14	20.1452	F	4	2	2	0	58.51	4.42	10.4		72.6	32.4	508	8.7	42		1.512			146					0.7
3216341	1991-11-02	20.1781	M	0	0	5	0	55.33	3.60667	10.2667	28.7	83.3333	34.181	497.762	13.1429	312.867	331.75	1.705	4.91538	8.08462	40.7692	38.7692	30.8462	5.39231	0.361538	0.735714
3336770	1991-07-16	20.4767	M	26	14	2	1	75.6	3.76	5.93333	22.8333	69.4	22.1	327.333	12.3	490.5		4.51111								0.7
2953029	1991-07-12	20.4877	M	2	7	11	1	65.3	2.93	10.75	26.5	103.9	35.5	265	4.65	127.5	273	15.5	4.8	8.3	100	27	23	0.8	0.2	0.5
2280535	1991-07-04	20.5096	M	7	8	18	1	69.9	2.73	8.4		86.1	35.7	372	6.5		746	10.4	4.05714	9.15714	61	108.429	50.4286	7.27143	1.61429	0.6
1505113	1991-06-23	20.5397	M	12	4	3	1	64.3	2.73286	7.84286	21.6	80.6143	35.5857	193.857	11.9857	464.2	862.5		4.35	7.65	102.5	85	36.5	4.05	0.3	0.483333
3145734	1991-06-12	20.5699	F	4	4	4	1	54.6	2.96	7.5	28	75.3	33.6	349	10.8	238	420		4.5	7.7	77	33	17	2.1	0.3	0.7
3142634	1991-06-05	20.589	M	0	0	1	0				22.3
1174718	1991-04-19	20.7178	F	3	3	52	0	46.26	2.568	8.7	19.35	98.48	34.58	411	15.48	366	1721.38		2.75556	6.43333	190.5	45.3333	63.7778	3.28889	1.34444	0.425
2108701	1991-04-01	20.7671	M	0	0	6	0	61	3.26	8.3	18.1	77.6	32.8	237	9.2		608.333		4.1	7.7	105	63.25	29.25	1.45	0.375	0.8
3161831	1991-03-18	20.8055	M	1	1	0	0	67.13	3.31	9.7	25.1	89.4	32.8	793	9.8			4.9
1153408	1991-03-04	20.8438	F	1	0	14	0	59.87	3.2075	8.99167		82.625	33.975	376.167	20.0583	236.5					181					0.490909
3290037	1991-02-11	20.9014	F	16	4	5	0	58.5	2.88182	8.9	23	91.6091	33.7727	308.636	15.2545	169		5.1	4.54444	7.56667	70.5556	32.4444	18.6667	1.73333	0.322211	0.545455
2038315	1991-01-21	20.9589	F	1	2	6	0	49.69	2.68938	8.4		94.0375	33.2625	474.938	15.55	153.75	440.333		4.2	8.9	80.6364	86	64	4.5	0.5	0.7125
3515360	1991-01-13	20.9808	F	3	2	0	0	62.36	1.8	5	31.2	77.2	36	288	14.2	136	624	4.9	3.8	6.3	99	34	22	3.5	1.3	0.5
3450979	1991-01-08	20.9945	F	3	0	18	1	53.52	2.55286	8.77143		100.414	34.2286	321.857	10.9143		334.5	8.65	4.8	8.15	59.5	25.75	10.25	2.45	0.325	0.5
1191367	1990-12-09	21.0767	M	0	0	3	1				19.0333
1448896	1990-12-03	21.0932	F	0	0	25	0	50.1	2.60154	7.75385	30	89.4462	33.4077	214.923	11.7615	287.125	801.75		4.125	7.6	78.7	69.625	33.625	1.9	0.4625	0.533333
1107883	1990-11-19	21.1315	F	0	0	4	1	61.3	2.46	8.3	27.8667	100.8	33.5	792	3.5				5.05	7.5	53	39	14	5.1	0.3	0.6
3214152	1990-11-16	21.1397	M	42	0	2	0		2.60208	9.75	30.0571	108.792	34.4875	378.042	10.2667	260.938			4.37143	6.87143	71.7143	43.8571	18.7143	2.44286	0.3	0.575
1582398	1990-11-12	21.1507	F	5	5	0	1	44.7									271		4.2	7.1		21	14	1.5	0.4
1348887	1990-10-26	21.1973	M	0	0	2	0	52.61	3.23	8.4	19.5778	74.6	34.9	584	14.6			11.825	4.8	8.1	101	32	22	5.7	0.5	0.9
3372198	1990-10-09	21.2438	F	8	5	0	0				37.5
3368262	1990-08-09	21.411	M	30	12	0	1	62.59	2.27	7.8	26.7	101.8	33.5	408	8.9	283										0.8
3454772	1990-08-09	21.411	F	2	1	7	0	55.33	2.88	7.8		78.8	34.4	305	11.7	607	484	5	4.5	8	73	48	36	3.5	0.4	0.8
2373458	1990-08-02	21.4301	F	1	0	1	0	43.09	4.945	9.95	26.8727	62.05	32.65	174.5	8.6				4.1	7.6	63	53	19	3.9	0.6	0.5
1530707	1990-07-30	21.4384	M	5	3	7	0	71.86	3.1135	9.015	20.1	84.735	34.185	259.1	16.73	475	1241		3.6	8	73.2727	92	28	2	0.8	0.671429
1107167	1990-07-26	21.4493	F	42	16	2	1	68.94	2.485	7.45	24.8	89.35	33.5	395	19.05	54			4.075	7.6	63	46.5	25	2	0.45	0.4
2566333	1990-07-17	21.474	M	7	0	12	1	50.4	2.33	9.52	21	116.12	35.5	391.4	6.6	157.667	335	3.15	3.85	8.2	133.25	41.5	17.5	0.75	0.2	0.55
3047971	1990-07-09	21.4959	F	12	1	7	1	61.68	2.1025	8.35	28.05	117.1	33.975	308.75	9.8	143			4.55	7.65	61	35	18	2.45	0.35	0.4
1101717	1990-06-18	21.5534	F	7	5	4	1	54.43	2.28	7.65	22.2	98.55	34.05	365	8.6				5.3	8.2	104.5	38	12	3.9	0.3
3118411	1990-06-18	21.5534	M	0	0	1	0
2843553	1990-06-12	21.5699	F	3	1	3	0				28.85								4.35	7.4		38.5	33.75	2.75	0.6
2507811	1990-06-08	21.5808	M	2	1	4	0	59.87	2.68353	8.31176		88.5706	35.0529	381.706	12.3706	450.857		5.325	3.66667	8.76667	114.25	30.3333	19.6667	1.93333	0.466667	0.6
1579140	1990-05-19	21.6356	F	25	17	0	1	59.53									556	2.3	4.3	7.9		53	24	9.1	1.2
413984	1990-04-19	21.7178	F	1	0	17	0	48.7	2.37667	7.8	22.4966	96.7	34.0333	362.667	11.3667	435.6		11.15			94.5					0.65
3262617	1990-04-18	21.7205	M	2	1	14	1	84.36	3.25333	11.5		99.6333	35.5	483	9.66667			14.6								1
2465801	1990-04-11	21.7397	M	0	0	8	0	58.06	2.88667	10.8333	21.54	104.733	35.7667	318.667	6.26667			9.75			52					0.766667
1070309	1990-02-23	21.8685	F	0	0	3	0	63.5			20.9333						820.5		3.05	6.8		51	256.5	2	1
3314447	1990-01-17	21.9699	F	3	3	0	0	70.8										5.2
2385452	1990-01-03	22.0082	F	21	6	45	1	62.59	3.53304	8.23913	26.8	72.7348	32.1217	379.783	6.83913		276		2.86667	5.99167		28.0833	8.33308	1.04167	0.583333
3439558	1989-11-29	22.1041	M	10	3	0	1	75.75	2.09333	6.9		92.1667	35.7667	461.667	10.5	378	636.667	10.6	4.43333	7.96667	70	56.3333	24	4.03333	0.6	0.9
3343266	1989-10-13	22.2329	F	18	13	0	1	47.37	2.73	7.73333	22.6	83.6333	33.9167	440.5	12.85	343.2	540		4.02	6.66	69.2	54.6	33.6	1.56	0.42	0.5
1518286	1989-09-29	22.2712	F	4	2	0	1	98.88	2.01562	6.5125		96.5438	33.45	474.438	11.5062	353.455	365.9	3.25	3.94286	7	57.7143	27	15.7143	2.64286	0.571429	0.469231
2103428	1989-09-28	22.274	M	6	2	2	1	71.92	2.63	9.15	19.8	101.15	34.65	750.5	9.15	403.5		10.9			105					0.65
3209092	1989-09-22	22.2904	M	4	4	1	1	120.2	3.57	10		85.9	32.7	304	9.1	280										0.5
403137	1989-08-24	22.3699	M	0	0	1	0		3.111	8.88	22.95	83.7	34.13	349.8	13.41	301.25			4.42	7.94	65	55.8	18.4	4.02	0.3	0.9
3108840	1989-08-09	22.411	F	16	7	0	0				23.2714
3093236	1989-07-16	22.4767	F	0	1	12	0	53.07	4.565	12.75		81.3	34.35	225.5	5.05				4.6	8.15	48	16	11	0.95	0.2	0.85
1346313	1989-07-04	22.5096	M	8	3	4	1	68.04	2.978	9.06		91.56	33.04	321.2	8.7	228	349		4.1	7	233.5	34	31	1.6	0.4	0.8
1411348	1989-07-04	22.5096	F	0	0	2	0	96.16			18.6						309.5		3.9	7.5		47	23	1.2	0.4
2881488	1989-06-22	22.5425	F	8	7	24	1	57.15	2.08923	7.38462	21.85	103.885	33.9846	503.846	11.1308	213	243.833	12	4.75385	7.46154	64.8462	19.5385	13.0769	2.88462	0.284615	0.630769
3051092	1989-06-21	22.5452	F	1	1	3	0	67.13	2.875	9.65	20.56	97.55	34.4	458.5	9.7	280	282	12.3	4.5	8	60	24	17	2	0.4	0.6
2640110	1989-06-08	22.5808	F	2	2	12	0	61.68	1.86667	6.13333		92.5333	35.5333	603	15	226	263.5		4.15833	7.775	40.6667	27.75	15	0.9	0.291667	0.566667
1059506	1989-05-07	22.6685	M	4	4	13	1	64.86	2.62	9.3		102.3	34.7	362	10	282			4.45	8.5375		110.625	58.75	6.6375	0.75	0.8
1371588	1989-03-13	22.8192	F	6	6	3	1	57.2	2.36333	7.7	21.275	97.7667	33.5	202.667	19.0333	67		5.2	4.9	8.2	116	80	31	3	0.3	0.65
3374830	1989-02-24	22.8658	M	10	8	10	1	69.94	4.32	12.1	21.05	86.8	32.3	189	5.6			2.46665
3432223	1989-01-30	22.9342	F	0	0	1	0				26.2
2433089	1989-01-22	22.9562	F	0	0	2	0				23.4						430.75	18.925	4.4	7.26667		38.6667	29	2.03333	0.466667
3034326	1988-12-03	23.0932	M	68	13	1	1	72.57	2.06	7.84		105.76	36	402.2	11.38	212.8		11.8	4.73333	6.76667	68.3333	34	20	2.56667	0.4	1.26
1283014	1988-11-10	23.1562	F	16	8	0	1	131.54	3.77	10.6	23.1	81.7	34.4	683	16.4			6.45	4.4	7.2	122	29	20	3.7	0.3
2893071	1988-10-08	23.2466	F	6	3	9	1	62.14	2.16	7.45		102.675	34.175	424.5	8.4			5.03333	4.65	7.55	51.75	27.5	13.75	2.3	0.35	0.45
2522541	1988-10-02	23.263	F	10	2	7	0	52.16	2.075	6.4	19.6667	91.6	33.7	631.5	11	311	485	6.7	4.2	8.4	81	27	9.5	1.15	0.3
2664294	1988-09-10	23.3233	F	7	2	0	1	49.52	3.12	9	24.5	79.8	36.1	471	22.6			6.4	3.96667	7.8	47	32.3333	16	3.03333	0.366667	0.7
1017569	1988-09-02	23.3452	F	97	5	0	1	62.36	2.74111	9.18889	22.7125	97.9	34.1889	472.333	9.96667	228.143			4.6	8	96.5	31	14	1.9	0.3	0.528571
3462041	1988-08-31	23.3507	F	2	2	0	0				29.8857
2242151	1988-07-23	23.4575	M	9	5	0	1	70.3	2.368	8.3		103.86	33.86	319.2	17.44	339.8	322		3.98	6.975	90	41.5	36	1.2	0.425	0.54
1398751	1988-07-02	23.5151	M	2	2	3	1	48.98											4.1	7.05		36.5	32.75	1.475	0.375
3070069	1988-06-17	23.5562	M	7	5	0	1	62.59	1.96	6.9	28.3	100.5	35	376	11.7	409			4.8	7.6	170	145	113	5.3	0.6	0.6
1004342	1988-05-26	23.6164	F	2	0	4	0	61.68	2.26	7.3	27.3917	91.6	35.3	458	10.5	492	220.667	9	4.86667	7.73333	77	26.1667	20.1667	4.05	0.25	0.4
1569510	1988-04-06	23.7534	F	4	4	28	1	52.3	2.10375	7.8	21.1833	109.233	34.1042	684.583	10.65	258	806.667		4.33333	7.46667	102.955	81.6667	34.6667	6.06667	0.5	0.4
2573563	1987-12-07	24.0849	F	7	5	0	1	65.31	2.18	7	27.4	96.3	33.3	520	13.5	782		1.01811	4.48636	6.62273		21.9545	11.2273	3.11818	0.472727
1010451	1987-11-30	24.1041	F	38	14	0	1	66.73			26.2
3534478	1987-11-03	24.1781	M	2	0	0	0											0.9999
3130661	1987-11-01	24.1836	F	3	4	6	0	76.2	2.31667	7.9		96.2667	35.4333	501	15.4333	445		15.7	4.325	7.33333	189	80	63.5	2.76667	0.7	0.4
2579140	1987-10-09	24.2466	F	2	3	10	1	61.23	2.57	8.8	25.35	99.6	34.4	325	7.8	234	462	1.51922	4.6	7.9	74	39	22	2.8	0.3	0.6
3238971	1987-10-01	24.2685	F	1	1	0	1	52.84
2952687	1987-07-11	24.4932	F	1	1	9	0	53.07	2.86	9.2	30.3	95.5	33.7	265	12.9	369		6.9	4.8	8.2	184	40	19	2.8	0.3	0.6
2324826	1987-07-01	24.5205	M	1	0	0	0	71.48	3	7.9		77.6	33.9	201	7.3	226					164					0.7
3091215	1987-06-18	24.5562	M	0	0	3	0	60.32			37.15
2996000	1987-05-21	24.6329	F	8	8	33	1	72.57	3.12643	8.9	27.8333	85.0071	33.5786	350.429	6.12857	201.125	579	2.5	3.85833	7.21667	143.25	30.25	15.6667	1.51667	0.266667	4.80714
2679135	1987-05-14	24.6521	F	9	2	4	0	76.65	3.69	8	29.9	66.4	32.7	795	6.2	240		5.85			107					0.8
2969098	1987-05-14	24.6521	M	2	1	0	1	64.86			21
2455369	1987-05-09	24.6658	M	1	1	0	0	78.18			25.92						329	0.9999	4.31	8.28		42.7	41.8	0.85	0.27
2947806	1987-04-24	24.7068	F	2	2	10	1	59.05	3.01286	8.35714	26.6	80.7	34.3857	428.286	12.6714	271.4	368.6	3.7	4.58333	7.06667	73.8333	31.3333	21.3333	2.98333	0.233333	0.666667
2354663	1987-03-23	24.7945	M	2	2	3	0
1012642	1987-03-19	24.8055	M	1	1	1	0	58.17			26.0818						225	2.6	4.6	7.8		33	39	0.9	0.3
1510284	1987-03-07	24.8384	F	7	6	0	1	54.11	2.145	7.35	25.75	100.95	34.05	766	17.6	249		4.9								0.3
2949381	1987-01-29	24.9397	F	1	0	3	0	66.22	2.215	9.45	27.3	120.1	35.55	296.5	6.9			18.25	4.3	7.45	111.5	64	60.5	2.35	0.55	0.5
2487464	1987-01-07	25	F	4	3	5	1	94.94			24.6						412.5		3.12308	5.73077		54.1538	35.8462	7.09231	3.34615
1224411	1987-01-03	25.011	M	8	0	18	1	79.83	2.42333	8.85556	19.25	102.233	35.7778	426.222	13	245.75	347.667	2.4	4.2	7	87.7778	33	24	0.8	0.3	0.744444
1000605	1986-12-31	25.0192	M	0	0	11	1	97.52	2.5175	10.075	39.6	112.525	35.7	222.75	9.325		255.231		4.71538	8.28462	79	21.7692	13.4615	1.99231	0.376923	0.6
3001112	1986-12-02	25.0986	M	27	0	0	1	61.26	3.11	9.63333		89.4667	34.7	534.333	12.9667	373.333			4.55	8.05	159.5	46	29.5	5.4	0.55	0.733333
1517677	1986-10-04	25.2603	M	3	0	0	1	64.66	3.41	10	19.45	82.4	35.6	258	9.5	280					81					1.1
1004200	1986-09-10	25.326	F	6	5	4	1	58.96	2.88224	7.95412		84.4682	32.7635	714.682	10.7706	223.973	301.403	5.05	3.9918	7.02623	86.0164	32.8689	30.8197	1.15574	0.298361	0.710667
1065425	1986-07-17	25.4767	F	1	0	4	0				24.18
3439213	1986-07-16	25.4795	M	4	1	5	1	65.77	3.09	9	19.3	84.8	34.4	418	8.2		509	9.5	5	7.7	128	56	49	7.6	0.5	0.6
3041059	1986-07-02	25.5178	F	10	1	0	0		2.415	8.375		99.55	34.775	349.75	14.55	365.5	397		4.4	6.8	53	76	32	5.1	0.4	0.5
1176542	1986-06-02	25.6	F	2	1	7	1	59.42	2.525	6.9	26.8	78.95	34.6	514	9.45		319.667		4.33333	7.93333	49.5	24.6667	16.3333	2.03333	0.3	0.6
1004319	1986-03-26	25.7863	M	0	0	1	0				20.7						310	10.825	4.7	7.7		39	44	2.3	0.3
3460795	1986-03-21	25.8	F	9	6	10	1	68.04	2.71444	8.33333		91.9111	33.4889	428.222	11.6444	225.5	308.75		4.7875	7.6125	133.125	36.5	44.125	1.7375	0.5	0.777778
1006391	1986-02-25	25.8658	M	8	4	9	1	77.11	2.915	11.55		109.1	36.45	221	3.35	93		4.8	4.5	8.3	107	126	99	4.4	0.9	0.7
3030656	1986-01-22	25.9589	F	1	0	3	0	63.05	2.49	7.8	21.78	91.2	34.4	486	7.4	228	414		4.4	7.3	81	34	24	1.9	0.4	0.6
1399806	1985-12-30	26.0219	F	2	0	16	0	68.04									514	5.55	4.65	8.35		61.5	44	2.85	0.5
1013537	1985-12-28	26.0274	F	29	15	11	1	74.39	2.88091	8.67273	33.5667	91.1	33.2727	588.273	13.6182	282.333			4.51667	7.43333	219.2	80.5	20.3333	11.3667	1.51667	0.336364
1006448	1985-11-06	26.1699	M	1	1	1	0
3417862	1985-10-31	26.1863	F	5	3	0	0
1529553	1985-10-26	26.2	F	3	2	19	1	59.87	2.28286	8.5	26.385	108.2	34.3714	469.429	10.0143	157.4					93.8333					0.614286
1004584	1985-10-04	26.2603	M	4	1	0	0	67.16	3.31333	8.96667	25.6333	82.675	32.7333	610.5	15.5167	76.875		4.53333	3.66667	6.93333	90.125	78	70.8333	9.41667	4.61667	0.583333
2575276	1985-09-23	26.2904	F	4	4	10	1	64	2.9725	9.675	25.6	92.35	35.3	374.25	8.375		427		4.3	9.7	123.5	46	13	2.8	0.5	0.45
3047048	1985-08-09	26.4137	M	0	0	9	1	87.09	2.42818	8.44545	24.65	100.727	34.6455	303.909	6.04545		338.667		4.275	8.0875	80.75	22	12.625	6.425	0.25	0.688889
3521813	1985-07-01	26.5205	F	2	1	0	0	49.89	2.26	6.9	23.22	88.9	34.3	449	15.9	170		8.1	4.5	7.9	133	32	15	1.6	0.4	0.4
3277167	1985-06-29	26.526	F	0	0	8	0	81.19	2.42667	8.73333	26.3909	104.233	34.6333	396.667	11.8333	454		19.5
2463611	1985-06-26	26.5342	M	0	0	3	0	58.51	3.06	9	21.7333	84.7	34.74	389.6	13.4		508	3.75	4.45	7.15	113.25	32.5	14.5	0.9	0.35	0.666667
3519867	1985-06-16	26.5616	F	1	1	2	1	99.2	3.14667	10.6333	20.1	95.5667	35.3667	553.333	10.4	161.5	219.667	13.7	4.66667	7.93333	93.3333	26	25.3333	0.933333	0.266667	0.7
3010171	1985-05-11	26.6603	F	19	7	0	0	64.09			27.7
2617411	1985-05-04	26.6795	F	3	0	0	0				24.25
1539533	1985-03-04	26.8466	F	1	6	9	0	82.55	3.41	7.7	21.14	70.1	32.2	410	12.8		412		4.2	7.4		31	19	0.8	0.2
3038143	1985-02-15	26.8932	M	2	1	0	0				25.3
1000466	1985-02-03	26.926	M	0	0	5	1	59.87	1.94778	6.3	28.25	100.867	32.3	213	30.7111	657.375	368.5	3.6	4.8	8	366	31	17	3.25	0.25	1.02222
1466624	1985-01-21	26.9616	F	3	1	14	0	53.52	2.05	6.26667		90.5444	34.0333	350.667	7.4	219.2	396	2.7	4.075	8.175	62.6667	118.75	89.25	3.9	1.775	0.655556
1115872	1985-01-19	26.9671	F	2	1	7	1	72.57	2.39333	10.0667	23.5667	116.333	36.2	333	4.73333	153.333		3.6			57.6667					0.6
1006390	1984-11-27	27.1123	F	1	1	8	0	71.66	2.15	8.4	31.65	114	34.3	315	6											0.3
3078118	1984-10-03	27.263	F	0	1	15	1	74.84	3.51	9.4	24.25	80.6	33.2	395	9.4	208	282	5.3	4.1	7.3	144	29	23	0.9	0.2	0.6
2361870	1984-09-26	27.2822	M	32	5	11	1	56.24	2.86	10.1	26.8	100	35.3	364	10.9	214	468.778	5.16667	4.08667	7.45333		48.8667	30.8	1.28	0.466667	0.8
2220717	1984-09-10	27.326	M	16	1	15	0	96.61	2.85	7	21.75	71.6	34.3	482	14.8	291	399		4.2	8.1		53	22	2.1	0.5	0.8
2746941	1984-08-16	27.3945	F	12	11	17	1	45.35	2.56	7.73333		92.0333	32.8667	804.667	19.6667	410.667										0.6
1563916	1984-08-11	27.4082	M	3	3	5	0	49.64	2.65857	8.54286	22.35	89.4429	36.0714	425.571	17.3857				4	6.9		71.3333	37	3.83333	0.433333
2635925	1984-08-10	27.411	F	4	3	16	1	72.12	3.945	8.475	17.2667	67.4	31.95	429.5	15.05	336.667			4.8	7.4	82	41	24	4.6	0.5	0.475
458518	1984-07-23	27.4603	M	0	0	1	0				29.8							1.2
2732582	1984-06-28	27.5288	M	26	7	5	0	71.21	2.66	7.6	23.5667	77.4	36.9	490	11.2	466			4	7.5	107	65	18	8.9	0.4	0.5
1182927	1984-06-15	27.5644	F	0	2	12	1	68.94
2699103	1984-05-26	27.6192	M	13	3	10	1	59.64	2.88	10.15	26.8667	103.8	33.95	354.5	7.5				4.6	8.1	110	39	17	1.85	0.35	0.6
3452019	1984-03-09	27.8329	M	2	1	0	0	65.77
1281784	1984-03-02	27.8521	F	4	8	14	0				30.8						554	0.9999	4.61667	7.46667		30.1667	12.3333	2.7	0.333333
1558266	1984-01-28	27.9452	M	16	6	3	1	93.58			23.7571						589.333		4.18333	7.31667		47	20.6667	3.58333	0.7
1350414	1983-12-29	28.0274	F	19	4	2	1	52.67	2.22778	6.71111	23.6333	87.7667	34.2889	653.556	14.1111	341.625	585.889	21.6333	3.92857	7.31429	163.571	137	149.571	6.62857	1.42857	0.688889
3112965	1983-11-17	28.1425	M	2	0	0	0	63.5	2.47143	8.2		94.2571	35.3	280.571	11.3429	224.8	459		4.6	7	67.5	50.5	22	4.325	0.525	0.885714
1564844	1983-10-31	28.189	F	8	1	1	1	73.34	2.633	7.71	26.1	84.9	34.47	363.4	9.86	261		14.7667			68.7143					0.488889
3238288	1983-09-14	28.3178	F	1	0	1	0	93.44
2227738	1983-08-22	28.3808	M	22	11	0	0	79.37			24.54						429	2.83333	3.7	7.1		33	17	0.5	0.2
1090573	1983-07-21	28.4685	F	5	2	12	0	50.34	2.57333	7.66667	17.0429	85	35.0667	295.667	11.6333	291		3.34706	4.3	7.4	56	30	15	0.8	0.2	0.5
2367455	1983-06-29	28.5288	F	1	0	9	0	55.33	2.774	8.64	30.5	91.1	34.22	347	8.74	278.667	510.5	3.03333	4.25	7.9	83	40.5	16.5	3.05	0.5	0.625
2098107	1983-06-25	28.5397	M	40	12	7	1	101.32			22.2273						771	14.7	4.1	7.3		62	25	4.2	0.4
1515294	1983-06-13	28.5726	F	0	0	1	1	66.22	2.685	8.7	28.1	95.9	33.8	402	5.25		474	15.4	4.3	10.3	72	124	88	3.9	1.5	0.5
1201916	1983-02-09	28.9123	M	0	2	14	1	84.82	2.85	10.24	28.35	100.8	35.72	324.4	6.74	326		2	4.9	7.1	84.6667	39	16	4.3	0.3	0.875
2662729	1983-02-08	28.9151	M	20	4	2	1	61.23	2.05	5.7	24.9	85.9	32.4	240	9.8		436		4.26667	6.7		58.1667	39.25	2.68333	0.658333	4.6
2758226	1983-01-14	28.9836	M	0	0	2	0	48.53			24.4
2154619	1983-01-12	28.989	M	29	6	4	1	67.9			19.5
3126617	1982-12-10	29.0795	F	37	20	2	0	58.5	2.185	7.05	22.3	90.05	35.8	401	15.85			10	4.4	7.5	70	33	16.5	1.75	0.35	0.55
1346514	1982-11-03	29.1808	F	0	1	0	0				24.1							7	3.37778	7.01111		23.3333	18.3333	3.36	0.5
3273662	1982-11-02	29.1836	F	1	1	0	0				25.2333
1179185	1982-10-18	29.2247	M	0	0	1	0
1571467	1982-10-12	29.2411	F	33	12	9	1	50.6	2.40667	7.61667	26.96	88.0333	35.95	448.333	11.3167	270.333	454	1.9	4.3	7.925	84	39.5	24.25	1.525	0.325	0.666667
1072920	1982-10-10	29.2466	M	1	0	1	0	69.85	2.14	7.46667	19.4333	97.8	35.6333	274.667	6.1	244					65					0.833333
3238985	1982-10-01	29.2712	F	1	1	0	0				25.08
1293774	1982-09-07	29.337	M	1	0	0	0	81.2	3.75	8.8	28.5545	76.1	30.8	92	8.4			3	4.7	7.6	58	55	46	1.4	0.3	1.4
1063074	1982-09-06	29.3397	M	5	0	2	1	73.48	3.11077	11.5077		110.331	33.5077	376.462	12.2462	189			4.7	8.26667	119.556	21	17.6667	1.53333	0.4	0.766667
1378583	1982-06-06	29.5918	M	2	2	0	1	66.67	2.3	8.9	28.25	107.95	35.9	399	9.4	697.5	244.333	7.75	4.8	8.2	136.5	33.75	24.5	2.775	0.525	0.65
1127068	1982-05-23	29.6301	F	3	1	13	1	75.29	2.1875	7.35		94.3375	35.625	488.5	11.3875	453		18.55			55					0.683333
382567	1982-04-25	29.7068	M	12	1	7	0	85.73	2.63	8.55	26.03	92.5	35.2	331	11.4		471		4.8	7.8	61	31	12	13.7	0.4	0.75
2535456	1982-04-19	29.7233	F	2	0	9	0	61.29	1.94778	6.6		101.8	33.6	348.444	10.9	345.167			4.2125	6.9	89.5714	32.875	20.125	1.825	0.475	0.577778
1183320	1982-04-16	29.7315	F	2	3	19	0	80.74	2.73937	8.95312	27.96	93.9156	34.825	479.906	15.275	331.846					85.3					0.425
1176733	1982-02-16	29.8932	M	4	4	7	1	95.42	3.17	9		84.5	33.6	337	15.3			6.1			73					0.8
2379620	1982-02-15	29.8959	M	6	5	0	0	52.75	2.68706	8.41176	25.687	91.9353	34.0353	873.647	15.3765	200.2	325		4.3	6.7	97.9375	19	15	1.4	0.5	0.625
1405957	1982-01-25	29.9534	M	2	2	1	1	83.91											4.4	7.6		35	29	2.5	0.6
3164108	1981-12-29	30.0274	M	2	0	0	1	62.39	2.74	8.5		91.4	33.9	394	8	177		9.5								0.8
2856003	1981-12-08	30.0849	M	0	0	1	1	70.6
2376874	1981-11-06	30.1726	F	13	11	12	1	59.87	3.165	8.92273	24.7059	84.9182	33.2182	332.636	7.95455	86.9231	220	4.33333	4.4	7.4	98.4	28.5	23.5	1.05	0.25	0.63125
1565448	1981-09-10	30.3288	F	3	0	0	0		3.45667	8.25	22.9125	75.5667	31.6667	124.667	10.5	157.5										0.62
2017424	1981-09-08	30.3342	F	1	1	0	0				23.625
3368840	1981-08-22	30.3808	M	0	0	13	1	87.99	2.475	7.56	20.2143	85.95	35.59	368.2	10.86	546.5	569.4		4.47	7.22	71.5	34.7	17.3	5.1	0.33	0.57
2986900	1981-07-08	30.5041	M	2	1	0	0				27.2
2283198	1981-07-01	30.5233	F	2	1	0	0	79.54			22.8333						201		4.4	7.05		27.5	26.5	0.45	0.15
2505846	1981-06-18	30.5589	F	0	0	7	0	59.42	2.73	8.5	23.7471	90.1	34.6	278	8.4	351			4.3	7.1	104	37	14	7.9	0.4	0.4
2641366	1981-06-13	30.5726	F	3	2	0	0	64.6			32.25						543.667	11.94	3.78966	7.95862		47.2759	13.3448	4.86207	1.62759
1023911	1981-05-18	30.6438	M	5	2	1	1	71.35	2.62	8.2	23.4	87.8	35.7	386	14.6	516	483	1.4	4.6	7.43	72	47.3	29	4	0.32	0.5
3298130	1981-05-04	30.6822	F	1	0	8	1	60.32	3.165	11.85		112.85	33.25	350	7.25	190		14.9	4.5	8.3	125	31	17	0.8	0.1	0.5
1485645	1981-02-14	30.8986	F	2	1	9	0	76.2	2.93	8.9	23.55	89.4	34	396	10.4	408					68					0.7
1198253	1981-01-20	30.9671	M	1	0	11	0	61.68	2.42273	6.57273	28.68	79	34.4091	234.727	11.7364	137					102.333					1.61111
1234225	1981-01-15	30.9808	F	14	4	3	1	54.54	2.08	6.55	35.2531	92.4667	34.0333	331	12.4333	168.2	305	6.8	4.5	6.93333	166.833	22.6667	12	3.1	0.3	0.666667
1028893	1980-12-17	31.0603	F	2	0	0	0											15.4
3198096	1980-12-11	31.0767	M	0	0	3	0	70.3	5.805	16.75	21.5444	79.55	36.25	99	4	118	177	12.9	4.7	7.5	58	16	17	1.6	0.3	1.2
1089656	1980-11-25	31.1205	F	1	0	5	0	60.32	3.315	10.2	21.9	89.15	34.6	220.5	6.65	187		8.6			75					0.6
2172416	1980-10-20	31.2192	M	0	0	14	0	62.14	2.66	9.1	29.1	98.5	34.7	374	11.2		340	2	4.7	7.88333	128	49	17.5	1.36667	0.25	0.8
3138796	1980-09-24	31.2904	M	4	2	1	0	58.96
2387206	1980-09-23	31.2932	F	5	2	12	0	53.07	4.27	8.5		62.8	31.7	407	12.2	501					83
2023183	1980-08-01	31.4384	M	0	0	5	0	86.18	2.575	8.55	25.3	91.85	36.2	472.25	8.875	167.5					78.75					0.75
1118754	1980-07-06	31.5096	M	0	0	5	1	68.49	2.88667	7.93333	21	81.6667	33.6667	373	8	323.667			4.4	7	65.3333	51	30	3	0.5	0.8
1325115	1980-07-05	31.5123	F	1	0	3	0	64.86	2.41	8.2		96.3	35.3	558	13.9						69					0.6
2099547	1980-05-14	31.6548	M	0	0	20	1	73.93	2.29545	7.39091	26.45	96.4091	33.3091	303	11.7273	102.8	435.167		4.50667	7.7	65.5	37.3846	31.8667	1.46	0.346667	10.7
3079749	1980-04-08	31.7534	M	0	0	3	0	70.3	3.34	8.4		72.6	34.65	420	10.4	260	596		4.9	8.1	100.5	54.5	33.5	5.65	0.35	0.85
1077927	1980-02-15	31.8986	M	0	0	10	0	102.06	2.35667	6.13333	34.9667	82.4667	31.5667	400.667	13.0333		489	15.45	4.56667	7.2	89.5	32.6667	11	13.0667	0.4	1.1
2594362	1980-01-27	31.9507	M	7	3	1	0	76.7	2.79	8.6		91.1	33.95	311	15	328	1028.14		3.675	7.0375	165	59	13.375	2.7	0.7125	0.65
2306791	1980-01-03	32.0164	M	2	1	4	1	91.62	2.74	10.35	21.575	106.7	35.45	362.5	10.8		762.333		3.86667	7.3	137	58	19.6667	3.03333	0.5	0.666667
3503341	1979-12-14	32.0712	F	14	8	0	0	79.37			17.6
3385911	1979-11-06	32.1753	F	0	0	14	1	79.83	3.456	9.34	21.0571	80.96	33.4	588.8	17.94	371.5	240		5.18	8.16	81	21.6	25.8	3.02	0.46	0.72
1148775	1979-10-21	32.2192	F	6	5	11	1	80.28	2.08	7.95	18.4	104.525	36.6	424.5	6.475	140.5	257		4.7	7.5	68	24	13	3.8	0.2	0.5
2874629	1979-05-12	32.663	M	1	0	38	1	76.2	3.285	11.05	21.7077	97.15	34.65	401.5	7.95	84.5		4			59					0.9
2124211	1979-05-09	32.6712	F	16	12	0	1	65.77	2.03	6.35		89.5	35	355.5	9.05	180	746.333	15.7	4.775	8.225	62.5	76	20.25	2.425	0.475	1.1
1065756	1979-03-25	32.7945	M	0	0	28	1		2.14	8.54	20.5	113.12	35.34	369.6	4.2		418		4.4	7.8		28	19	2.7	0.5
1005934	1979-03-14	32.8247	M	1	1	8	1	61.23	2.62333	8.76667	23.9133	98.1667	34.2333	445	9.8	173		11.5	4.9	8	141	73	19	5	0.4	0.7
2067888	1979-02-12	32.9068	M	2	0	1	0	54.88			32.0488
2220664	1978-11-15	33.1507	F	1	0	2	0	71.21	1.93	6.8	20.4	101.9	34.5	256	12.1	409	375		4.1	8.5	116	28	15	1.2	0.3	0.6
1058196	1978-11-02	33.1863	F	5	0	0	0		2.59	7.9	26.8	85.7	35.6	447	12	634										0.5
2463807	1978-09-28	33.2822	M	5	5	4	1	63.18	2.50583	7.36667	30.2667	86.6083	34.0083	310.75	9.53333	150.9	1192	14.6	4.4	8.8	141.375	90	29	6.9	0.8	0.772727
1450662	1978-09-21	33.3014	M	1	1	3	1	64.86	3.6	10.1667	24	83.4	33.9	314.667	11.1667	349	392		4.75	7	138	40	27	2.9	0.4	0.65
1059865	1978-08-12	33.411	M	1	0	0	0				21.1667							1.16246
1310261	1978-08-05	33.4301	M	79	16	1	1	57.35			20.7273
1041229	1978-07-25	33.4603	F	2	0	16	1	54.43	2.40462	9.50769	26.8429	112.877	35.1077	178.692	4.67692	166.333	500		4.9	7.44545	96.1	35.1818	11.2727	16.3	0.536364	0.423077
2479133	1978-06-29	33.5315	F	7	3	10	1	56.7	1.932	7.4		111.28	34.46	142.8	7.3	300.5		13.4			125.25					0.65
2092195	1978-06-06	33.5945	F	1	0	3	0	58.06	1.88	7		104.3	35.7	381	9.2	623		1.009			61					0.6
1136294	1978-05-18	33.6466	M	0	0	1	1	52.61	2.95	9.9		94.4	35.55	398	7.55	269.5		13.6			93					0.7
1388106	1978-05-05	33.6822	F	2	1	0	1	82.1			29.2								4.5	8		37	22	2.9	0.7
2724410	1978-04-22	33.7178	F	0	0	4	0	52.61	2.61	7.8	20.6	84.7	35.3	321	8.8	217		4.1			84					0.8
3045615	1978-03-16	33.8192	F	0	0	1	0	86.63			24.3818
1000782	1978-02-23	33.8767	M	0	0	2	0	78.47	5.41	14.2	24.3059	73.2	35.9	197	7.8	102	199			7.1	94	30	54	0.6	0.2	0.9
1204143	1978-01-27	33.9507	F	11	4	5	0	50.8	2.26	6.4		83.6	34.1	538	9.9	316			4.4	7.4	83	39.5	47.5	1.6	0.4	0.9
2223731	1978-01-19	33.9726	M	0	0	4	0	105.8	2.735	7.65		79.55	35.2	368.5	10.2	300.5			4.7	7.6	53.5	30	21	1.6	0.5	0.9
2163414	1977-12-11	34.0795	M	13	1	0	0	69.96			26.2							8.96667
1431586	1977-12-02	34.1041	M	0	0	5	0	82.66	5.13	10.4	26.3	62.4	32.5	319	13.3	337					243					0.7
2387841	1977-11-28	34.1151	M	1	0	0	0										265.5	6.6	4.36	7.36		25.2	14.6	1.72	0.38
1371324	1977-08-30	34.3616	M	0	0	4	0	66.22	3.505	8.85	23	75.75	33.55	242	8.75	288	353		4.75	7.85	69	30.5	26	1.65	0.45	0.75
2042478	1977-07-21	34.4712	M	2	2	0	0	80.28			21.9522
1149607	1977-05-02	34.6904	M	12	5	6	0	73.48	2.37	6.1	21.7519	77.6	33.2	276	11.7	197		32.1			77					1.1
1013677	1977-04-21	34.7205	M	1	0	7	0	64.86	2.83444	11.9778	26.8889	118.422	35.7	310.778	6.85556	144.2	593	4.2	4.2	7.35	124.222	80.25	42.25	4.7	1.45	0.588889
2064776	1977-04-19	34.726	F	19	12	11	0	74.5	2.88	7.8	30.1	80.2	33.8	466	21.3	183		22.7	4.5	8	99	49	16	4	0.5	0.9
2432355	1977-01-15	34.9836	F	4	1	19	0	64.41	2.61636	7.76364		86.6636	34.2818	404.545	14.1455	268.2	345	19.36	3.22143	7.46429	58.25	54.8571	38.1429	1.37857	0.4	0.68
1094834	1976-12-16	35.0658	M	3	4	7	0	58.06	2.17286	5.75714	22.45	78.5571	33.7286	430.714	14.0286	531.143			4.2	9.1	97.8333	38	8	2.5	0.3	0.614286
2305416	1976-10-13	35.2411	F	22	6	8	1	44.59	2.26667	6.66667	29.25	87.9667	33.4667	529.667	14.0333	314.667			4	7.2	133	30	38	2.6	0.6	0.7
2535852	1976-08-27	35.3699	F	0	0	5	0	60.32			26.8							9	4.65	7.4		28	16	1.6	0.4
3381436	1976-08-09	35.4192	F	0	0	3	0				27.98
1528593	1976-06-09	35.5863	F	2	1	1	0	63.07			24.6429						346	0.9999	4.1	6.8		32	19	2.4	0.3
2303237	1976-06-09	35.5863	M	1	1	6	1	63.95	2.324	7.96	19.9333	97.78	34.98	325.6	9.3	379.333		14			105.667					0.566667
1043163	1976-05-04	35.6849	M	0	0	2	0	62.59	2.80571	9.44286	24.0875	95.7429	35.2	625.143	5.92857	85	293		3.8	8	97.25	14	12	0.6	0.2	0.8
2856633	1976-03-17	35.8164	F	12	7	1	0				28.0462							10.5
3318250	1976-02-09	35.9178	M	1	0	0	0				39.9
3155164	1976-01-30	35.9452	M	3	1	1	0	32.65	3.31	9	25.8	84.6	32.3	431	19.4	298			4.4	6.9	158	41	40	3.7	0.8	1
2625098	1975-12-27	36.0384	F	0	0	1	0	78.47	2.72	8.2	21.6667	89.25	33.85	437.5	9.7			3.5	4.58571	7.35714	90.5	35.7143	20.4286	2.3	0.4	0.6
2718054	1975-10-14	36.2411	M	3	1	9	0	63.5	2.42	6.6	22.1	78.5	34.7	163	7.2	116			4.2	7.7	147	63	45	1.2	0.3	0.6
1193388	1975-10-05	36.2658	M	3	3	3		71.21	2.12	6.7	28.6235	90.6	34.9		15.6		309	12.2	2.2	6.1	195	60	9			0.6
1012066	1975-08-24	36.3808	F	0	0	6			3.18	8.9		82.4	34	650	6.6	346		1.175			79					0.5
2211525	1975-08-17	36.4	F	3	3	0	0	83.91			19.6						425	6.2	4.2	7.8		33	17	1.7	0.5
2646098	1975-04-18	36.7315	F	0	0	5	0				17.6								4.23333	7.6		59	31.3333	2.26667	0.666667
1023480	1974-12-31	37.0274	M	0	0	2	1	89.35	3.38	10.1	23	86.55	34.7	174.5	7.45	222.5		9.26667			176					0.85
1445204	1974-11-11	37.1644	M	1	0	23	0		2.27786	6.92857	23.2385	91.4929	33.3	275.929	16.5071											7.88
3206956	1974-09-12	37.3288	M	0	0	5	0	53.97			30.6
2074230	1974-08-03	37.4384	M	0	0	38	1	72.12	2.77674	11.5721	16.2357	115.358	36.1186	266.791	5.93256	53.8889					134.5					0.634146
2132194	1974-06-18	37.5644	M	1	1	0	0	59.95
3369003	1974-05-29	37.6192	F	0	0	14	1	47.17	2.20857	7.15714		91.5286	35.4286	341.429	7	180.8	432.833	14.6667	4.1	8.84444	222.556	48.5556	25.7778	7.87778	0.677778	0.666667
2410301	1974-04-18	37.7315	F	0	0	9	0	85.73	2.075	6.3	22.75	88.2	34.4	469	9.3			13.1	4.75	8.27	58	26.6	13.1	1.67273	0.418182	1.6
2161164	1974-02-23	37.8795	M	9	6	4	0	71.44	2.05333	6.6		94.7333	33.9667	413	14.5333	166		11.2			148					5.53333
2334183	1974-02-18	37.8932	F	0	0	1	0	54.43			25							3.05
1007166	1974-02-08	37.9205	M	1	2	2	0				27.7
1128335	1973-08-01	38.4438	F	2	2	1	0	59.87			25.65							6.4	3.5	5.8		50	67	3.8	0.5
2324026	1973-07-13	38.4959	M	0	0	6	0				23.3						281.6		4.1	7.03333		32.6667	29	1.15	0.316667
1080131	1973-06-21	38.5562	M	50	2	0	0	61.23	2.89	8.53333	29.55	87.1	33.9667	355.667	16.9333	391.5	368		3.7	6.8	101	88	78.5	11.2	2.55	0.65
2361112	1973-04-06	38.7644	F	2	1	0	0				28.6								4.55	7.65		45	27.5	2.125	0.55
3024879	1973-03-09	38.8411	M	0	0	28	1	75.52	3.01	8.8	26.2	84.7	34.5	458	11.2				4.8	7.4	61	24	17	4.9	0.4	0.7
2906337	1972-08-24	39.3808	F	4	1	1	0	64.4	2.37	8.25	19.12	100.25	34.65	280.5	12.3	279			4.2	6.85	56.5	37.5	20.5	2.8	0.45	0.55
1129162	1972-06-25	39.5452	M	1	1	4	0	55.33	1.91	6.5	24	99	34.4	130	12.6			1.95			57					0.7
1143568	1972-06-16	39.5699	M	0	0	16	1	55.79	2.35133	9.62	18.9	115.307	35.5733	172.4	4.36	87.3333		8.9			81.2667					0.866667
2921731	1972-05-10	39.6712	M	13	5	0	0	87.54	2.093	6.45	22.9545	91.4	33.74	426.1	13.45	349	274.143		3.875	8.7	148.75	40.75	25	2.56	0.5	1.475
3120552	1972-04-19	39.7288	M	10	3	0	0	71.03			19.65							3.2
3218168	1972-04-16	39.737	F	1	1	14	1	67.58	3.145	9.6		91.3	33.4	248.5	11.45				4.4	7.5	60	17	12	1	0.2	0.6
2897534	1972-01-30	39.9479	M	26	12	0	0	48.03			23.8							2.5
3368320	1972-01-09	40.0055	M	1	1	0	1	74.84	2.98	9.2	21.27	89.6	34.5	290	14.2	476	511	1.8	4.6	7.6	91	37	36	3.8	0.3	1
1156369	1971-12-24	40.0493	M	0	0	6	0	77.11			14.5						311.8		4.38333	7.65		22.6667	9.33333	2.15	0.35
3472425	1971-12-01	40.1123	F	13	8	3	1	56.04	2.2225	7.625	21.6	103.225	33.075	242.75	13.85	278.667			4.53333	7.03333	62.3333	19	6.33333	7.46667	0.3	0.625
1311462	1971-11-09	40.1726	F	2	0	4	1	53.52	1.78273	7.60909	24	116.536	36.7	288.818	7.64545	168.2	337.909	6.5	4.01	6.75	83.2	58.2	79	1.07	0.33	0.6
3412578	1971-07-27	40.4603	F	0	0	2	0
3335295	1971-05-24	40.6356	F	0	0	3	0	61.23	4.62	12.6	26.1	86.4	31.6	295	3.7				4.5	8.4	82	17	20	0.3	0.1	0.7
2448973	1971-04-09	40.7589	F	11	6	26	1	50.8	2.3525	9.075		108.425	35.7	336.25	5.2	196.667	554	0.9999	5	9	93.5	68	24	4.4	0.4	0.725
2855716	1971-03-30	40.7863	M	0	0	9	0	68.18	4.42	9.65		65.25	33.4	312	5.85											0.8
1171175	1971-02-17	40.8986	F	3	1	7	0	57.15	2.135	6.6	25.16	89.95	34.375	285.75	13.325	424.667		30.5			90.75					1.14
1470300	1971-01-05	41.0164	F	11	8	10	1	56.7	2.10333	7.06667	22.5	104.567	32.2333	662	21.0667	560.5		12.5	4	6.9	130.25		85	2.6	0.7	0.525
1342900	1970-11-29	41.1178	M	2	2	1	1	95.93			30.1875						298		4.4	8		22	24	2.7	0.4
377687	1970-10-23	41.2192	F	5	3	11	0	55.33	2.34	7.7	32.6	93.6	35.2	621	11.4		314.333		4.64	8.02		29	16.8	1.56	0.36
2127532	1970-09-02	41.3589	F	0	0	1	0		2.42	7.6		93.4	33.8	266	10.9	357
3400325	1970-07-21	41.4767	F	2	2	14	1	69.74	2.25143	7.28571		93.5	34.6143	328.571	9.32857			13.3	4.43333	7.9	112	36	20.3333	6.825	0.3	0.5
1023128	1970-07-08	41.5123	F	0	0	2	0				29.1						248.5		4.21818	7.06364		16.6364	10.4545	1.40909	0.372727
1166179	1970-06-19	41.5644	F	0	0	2	0	55.33			19.2							2
1301777	1970-06-10	41.589	M	44	1	2	1	58.5	2.56364	9.77273		111.491	34.2455	349.727	6.56364	214.667	833.423		2.93	5.61667	81.3333	78.7	33.9667	1.57	0.48	0.6
3419964	1970-06-06	41.6	F	0	0	7	0	85.73			29.4
3445986	1970-06-06	41.6	F	0	1	0	0
2521331	1970-05-23	41.6384	F	1	1	0	0	63.67			19								4	8.3		20	13	1.5	0.4
2183357	1970-04-06	41.7671	F	6	3	0	0	60.78			27.35
1549872	1970-03-01	41.8658	F	2	0	4	0	53.07	2.242	7.42		94.72	35.16	252.4	5.24	289.333	476		4.8375	7.9125	192.5	38.125	20.5	6.4	0.3625	0.5
1178875	1970-01-19	41.9781	M	1	0	0	0											6.6
1128503	1969-11-29	42.1178	M	3	0	9	1	60.32	2.905	8.8	15.6	88.25	34.35	141	7.95	243	267		4.5	7.7	92	23	6	1.3	0.4	0.85
1131179	1969-07-03	42.526	F	1	1	6	0	63.61	2.86	7.9	19.85	83.9	32.9	426	8.4						121
1533761	1969-05-30	42.6192	M	1	0	0	0	58.51	2.57	6.9	30.1111	78.2	34.3	424	8.6	339	406		4.42222	7.57778	60	26.5556	21.2222	0.688889	0.2	0.8
3187062	1969-05-25	42.6329	M	2	2	6	0				25.5
1435350	1969-05-05	42.6877	F	2	2	6	1	76.23	3.35	8.7	27.5667	78.5	33.1	356	6.4		348	12.9	4.6	7.3	80	30.3333	23.3333	3.3	0.4
1159904	1969-05-02	42.6959	F	3	3	3	0	91.71	1.86	4.5		78	31	140	7.5	120	298.286	7.6	3.8375	8.525	89	37.75	54.875	0.8875	0.3125	0.6
2294662	1969-03-25	42.8	M	5	2	14	1	72.37	2.23333	7.61667	22.74	102.667	33.35	399.667	7.31667	164.333					141					2.31667
379834	1969-03-05	42.8548	F	3	2	10	0	56.75	3.335	10.5	24.3	98.05	32.2	286	12.55		511		4.46667	7.3	167.5	40	37.3333	2.46667	0.333333	1.15
1214874	1969-03-05	42.8548	F	6	4	10	1	71.66	2.52125	6.2625	24.7444	75.75	32.7625	545.125	13.0875	160.833					263.857					1.7125
2252836	1969-02-16	42.9014	M	0	0	15	0	74.39	1.94	8.4		122.6	35.34	354.8	5.1	94
2307040	1968-12-16	43.0712	F	5	0	10	0	49.44	3.23	6.8		67.2	31.425	273	8.975	264	260		4.25	7.275	70	45.5	46	1.875	0.475	0.7
1008797	1968-11-27	43.1233	F	3	3	16	0	51.79	2.665	9.1		103.9	32.85	300	8.85		590.833	7.5	4.76667	7.45	129	67.5	17	4.61667	0.333333	0.7
2642812	1968-10-25	43.2137	F	1	1	18	0	83.91	4.155	10.7		77.55	33.1	256.5	4.85	94	422.167		3.28333	5.73333	95	24.5	16.6667	7.28333	4.5	0.95
1030202	1968-08-13	43.4137	M	3	1	4	0	102.96			27.0846						248		4.3	7.9		17.5	10	0.95	0.25
2243406	1968-04-12	43.7507	M	1	1	4	0				21.7125							21.75	5.05	7.4		26	26.5	0.9	0.25
2367264	1968-01-11	44.0027	F	4	2	9	0	63.05	2.67	9.3	25.28	100.4	34.7	449	9.7			2.9	4.5	7.95	191	58	34.5	3.6	0.35	0.8
2063945	1967-12-22	44.0575	M	2	2	0	0	66.45	1.35	4.1	23.1	86	35.3333	178.667	10.6667	218		5.95			81.6667					0.8
1184699	1967-11-15	44.1589	F	12	8	4	1	68.63	3.3	9.6	20	84.62	34.32	397.4	13.18	230.4					117.25					0.66
1202711	1967-11-15	44.1589	F	6	5	3	1	69.53	3.4	9.625	30.31	83.425	33.9125	410.25	11.8625	127.333	324.667		4.8	7.7	69.5	28	22	2.3	0.375	0.6
1136423	1967-10-29	44.2055	F	2	0	6	0	58.96									340.8	5.42218	4.23333	8.56667		30.1111	26.5556	8.15556	0.6
2142152	1967-08-22	44.3918	F	3	7	14	1	52.78										8.825	3.6	7.2		28	15
2277116	1967-08-10	44.4247	F	1	1	8	0	57.6			31.1						363.667	4.8	4.6	8.1		32	12.6667	2.03333	0.5
2629736	1967-07-20	44.4822	F	8	2	7	0	68.04	2.50667	7.36667	26.525	86.5	34	368.667	8.5	291	606.5		4.86	7.54	208	53.4	32.6	3.64	0.64	1.26667
1207077	1967-06-29	44.5397	F	0	0	1	0				27.8						376	19.7	4.33333	8		41.3333	33.6667	2.9	0.433333
2428175	1967-04-09	44.7616	F	3	3	25	1	74.39	2.4175	7.675	22.6727	94.1	33.75	333.75	4.725		402.333		4.26667	7.36667	135	32	22.6667	4.6	0.466667	0.625
1152800	1967-01-31	44.9479	F	8	7	7	0	65	2.60667	7.32222	26.475	83.563	33.6185	503.148	14.0074	144.889	615		3.62	6.9	108.533	46.3	31.6	6.43	3.18	0.844444
1176418	1966-11-30	45.1178	F	2	0	24	1	47.17	1.87	6.65	19.95	103.45	34.4	397	17.25		311.5		4.04444	8	95.5	24.3333	8.11111	1.83333	0.422222	0.75
1355868	1966-11-07	45.1808	F	4	1	6	0	64.87	2.58	8.36667		91.7333	35.4333	322.333	8.63333	326	856.833		3.8	7.68333	86	87.8333	47.5	4.15	1.28333	0.6
1143672	1966-10-25	45.2164	M	1	1	3	0	57.15	2.3	6.6		82.2	34.9	214	8		699	5	4.75	7.75	142	38.5	16	4.2	0.3	1.2
1382779	1966-10-22	45.2247	F	0	0	5	0	77.56	4.91	8.8		57.55	31.15	241	8.7	196	360.667		4.7	7.83333	75.5	28	14	2.26667	0.4	0.55
1489452	1966-10-08	45.263	M	3	0	0	0		2.275	8.2	23.65	103.45	34.9	265	14.05	149			4.2	8.7	62	38	15	3.2	0.3	0.9
1131756	1966-08-09	45.4274	M	1	1	12	0	52.16	2.2685	6.4575	27.85	87.4675	32.5525	271.9	16.2925	49.6667	475.5	2.7			234.167					5.64848
2962242	1965-10-11	46.2548	F	0	0	12	0	97.97	2.82	9.4		94	35.5	343	6.6	238	268	28.6	4.3	7.45	52.5	19.5	16	1.15	0.3	0.65
3509321	1965-09-28	46.2904	M	0	0	1	0	90.26	2.03	6.5	24.45	97	33	274	17.6	281		1.6
2434279	1965-08-27	46.3781	M	2	0	4	0	103.47	2.89	7.5	25.4	81	32.1	240	7			8.3	3.9	8.675		18.75	13.5	0.55	0.15
1213264	1965-08-10	46.4247	M	2	0	0	0				23.875
2873592	1965-03-05	46.8575	F	3	2	3	0	57.2	2.44	8	31.9	92.6	35.4	362	9	422	295		4.6	8	55	19	16	4.8	0.3	0.5
1307009	1964-08-05	47.4384	M	45	4	20	0	93.89	3.802	9.7	20.3	76.1	33.5	337.8	9.18			17.8	4	7.6	144.2	29	17	2.4	0.6	0.86
3523469	1964-07-09	47.5123	F	2	2	0	0	71.48			30.2							7.95
1128506	1964-05-05	47.6904	F	4	4	1	0	70.44	1.79	5.3	18.9	87.2	34	286	8.9			14.8			70					2.75
1123674	1964-03-16	47.8274	M	3	3	18	1	88.9	3.534	8.9	20.6375	74.34	33.9	261	13.2	351	313	9.85			125			2.2	0.3	0.757143
1198187	1964-01-28	47.9589	F	0	0	1	0		3.26353	9.32353	19.1273	87.7706	32.5588	293.118	5.42941	191	700		4.15714	6.95714	70.2	41.8571	18.7143	5.42857	0.5	0.872727
1062659	1963-10-16	48.2438	M	0	0	3	0	97.52	1.92667	7.6	34.3231	109.867	35.9	355.333	8.96667	216	430		4.6	7.6	79.6667	46.5	18	1.8	0.4	0.9
2982999	1963-05-09	48.6822	F	2	2	42	1	48.08	2.664	7		79.06	33.35	263.5	11.21	172	742		3.86667	8.13333	140.333	58.2222	20.6667	2.47778	0.7	0.855556
1165205	1963-04-13	48.7534	M	2	1	2	1	60.3	2.12125	8.6375		117.55	34.625	249.5	12.35	51		26.1	4.45	7.175	179.286	81.25	58.75	24.375	9.9	2.58182
2059095	1962-07-10	49.5123	M	39	6	12	0	74.84	2.46435	7.60435	11.6	89.1043	34.6348	332.739	9.14348	291.174	320.444		4.62143	8.17381	86.6667	46.6667	43.0714	1.41905	0.390476	1.00435
2705564	1962-05-04	49.6959	F	0	0	5	1	83.91	2.42	9.43333	19	111	35.1	438	8.73333	150	274		4.45	7.95	70.5	29.5	21.5	1.25	0.35	0.75
1079000	1962-05-03	49.6986	F	1	0	15	0	67.58	4.24667	11.5333	25.1667	82.2667	33.0667	199.333	7.16667			9.8			62.25					0.833333
1538913	1962-04-16	49.7452	M	0	0	13	1	75.86	3.10444	10.4444	23.9	97.0556	34.6889	236.444	7.33333	321	289.25		4.53333	6.86667	72.2222	84.2222	21.1111	4.98889	0.322222	1.15556
1313956	1961-12-10	50.0932	F	4	4	4	1	47.49	2.77	8.3		86.6	34.6	498	13	386		19.7			138					0.7
3020439	1961-08-16	50.411	M	0	0	1	0	84.82	2.6	9.7	25.5	106.5	35	404	9.3	198	791	19.8	4.5	7.6	67	60	21	1.9	0.4	0.9
1203729	1961-07-05	50.526	F	1	1	26	1	83.46	2.474	10.34	18.95	122.86	34.09	324.6	6.66	78		1.47496			113.9					0.71
1307420	1961-05-25	50.6384	F	16	13	11	1	72.71	1.89	7		107.45	34.5	526.5	13.45	583	303.75	6.4	3.96875	7.60625	140.5	58.375	100.812	7.2875	3.8375	0.7
1185295	1961-04-28	50.7123	M	5	4	11	1	52.84	2.2	7.5	19.7583	90.9	37.5	242	11.1	504	288	4.63333	4.55	7	63	32.5	47.5	1.35	0.4	0.6
1214154	1961-02-26	50.8795	M	0	0	9	1	75.29	2.28	7.85	19.125	104.7	32.9	192.5	6.375	82		2.3								2.15
1069045	1960-12-25	51.0521	F	3	2	3	0	67.13	1.99	7.4		103.1	36.2	308	11.3			2.15	4.6	8.4		38.25	16.75	3	0.325	1
1208637	1960-08-02	51.4493	M	5	4	24	0	68.57	2.29941	6.89412	32.1	88.2824	33.9765	296.706	7.95882	173.889					130					4.52353
2193927	1960-07-03	51.5315	F	3	2	5	1	49.44	1.68857	5.34286	21.8	92.7429	34.1	424.857	17.1286			1.00618	3.43333	8.21667	170.167	63.5	20.1667	4.11667	0.883333	1.03333
3448330	1960-05-26	51.6356	M	1	1	0	0	59.67			25.6571							12.5
3514079	1960-05-19	51.6548	M	0	0	2	0		5.31	11.7	13.9	71.2	31	183	5.1											1.1
2106806	1960-05-12	51.674	F	0	0	5	0	53.97	2.09	7.1	25.3	94.7	35.9	461	8.8	327	328		3.76	7.94	66	38	19.3	2.12	0.47
1457928	1960-04-01	51.7863	F	3	3	4	0	69.4	2.85	9.575	23.75	97.25	34.475	306	9.975			8.46667			91.3333					0.433333
1207161	1960-03-14	51.8356	M	14	2	0	0	80.74	3.26	9.2	20.3235	85.3	33.1	450	15.3						94					1
1118765	1960-03-02	51.8685	F	0	0	4	0	74.84	2	7.4	26.28	105	35.25	430	5.3	143.5	477.111		4.54545	7.17273	75	32.9524	24.2727	1.41364	0.331818	0.6
1395020	1960-01-01	52.0356	M	1	1	11	0	82.55	3.66	9.3		79.8	31.85	247	5.65		373	4.8	4.775	7.775	66.25	24.25	20	0.95	0.3	1
1499039	1959-09-10	52.3452	F	0	0	10	0	49.89	2.45	8.15	22.0571	96.55	34.45	274.5	7.55	151	573	10.15	3.6	7.2	121.5	38	19	3.8	0.9	0.5
3539284	1959-09-10	52.3452	M	2	1	0	0	63.95										1.1333
3453781	1959-03-13	52.8411	M	2	1	0	0				22.7
3066131	1959-03-08	52.8548	M	1	1	16	1	71.66	1.866	6.96	19.7	110.98	33.98	217.2	7.4	85	708		3.64	7.42	211.8	59.4	36.6	1.42	0.5	3.18
1022402	1958-08-14	53.4192	F	1	0	45	0	80.28	3.34375	7.0125		67.9875	30.9	419.25	6.7	185.5	252.333		4.4625	7.625	102.5	140.25	221.875	2.275	0.85	0.8
2245235	1958-05-07	53.6904	M	0	1	5	0	80	2.77667	7.70417	23.84	78.1125	35.5458	360.458	11.5		375.833		3.62857	6.71429	60.3182	42	54.2857	0.6	0.2	1.72174
1025995	1958-03-25	53.8082	M	4	3	5	1	50.34	2.34	7.6		100	32.5	465	14.8	682	238	4.33333	4.5	7.2	157	17	13	1.5	0.3	1.2
2090712	1957-11-20	54.1507	F	1	1	10	1	64.47	1.78286	5.61429		91.0571	34.5857	346.786	5.82857	190.667					115.125					1.82778
1187677	1956-11-25	55.137	F	1	0	22	1	62.59	1.9675	6.65833		100.342	33.7917	412.75	11.95	296.3		3.44			53.7778					0.96
2091070	1956-11-13	55.1699	M	1	1	0	0	67.13			19.6							2.56	4.5	7.8		24	8	2.4	0.6
1047455	1956-09-08	55.3507	F	2	2	6	0	78	2.3125	8.3125	24.24	104.263	34.5375	333	9.35	276.5	477.5		4.525	8.25	77.2857	47.5	24.5	3.175	0.325	0.666667
3468547	1956-05-29	55.6301	F	4	1	8	1	74.84	2.86857	10.1714	22.95	104.214	34.0286	356.143	8.85714	285.5	351	27.4	4.725	8.75	162.5	61.25	49	1.3	0.34	0.616667
1471317	1956-03-22	55.8164	F	0	0	2	0	64.41	2.258	7.82	26.2	99.66	34.82	277.6	8.4	348	403.5		4.7	7	105.6	28.5	18	3.95	0.35	0.64
1063336	1956-02-08	55.9342	F	1	0	7	0	74.39										14.9667			87					0.733333
431198	1955-04-09	56.7699	F	0	0	119	0	57.15	2.25241	7.51724	28.925	101.141	33.4828	188.414	4.86207	125	980		5.1	8.1	253.5	56	16.5	1.95	0.4	4.62632
1140240	1954-11-09	57.1836	M	2	2	30	1	84.36	1.89829	5.82286	27.1	89.4657	34.32	205.886	7.42	171.8			4.2	7.4	120.414	38	18	2.6	0.2	2.29706
626147	1954-07-22	57.4849	M	1	0	6	0	84.36	2.36875	7.0375	19.8889	89.6375	33.1875	248.25	9.8875	245.833					125.167					4.21429
1049902	1953-12-07	58.1068	F	0	0	36	0	47.62	3.25	8.12	22.2	74.62	33.5	335.4	7.96	193.75			4.75	7.8	248	40	59.5	1.7	0.4	0.883333
1006221	1953-11-07	58.189	M	0	0	20	0	53.52	2.76067	7.90667	24.5	86.5067	33.1533	201.933	12.8933	167.636		4.8	4.3	8.1	104.333	49	16	3.9	0.4	1.25588
1425009	1952-11-12	59.1753	M	3	3	10	0	73.34	1.97667	6.57778	21.2	94.3	35.5222	259.333	8.31111		204.5	1.59997	4.46667	8.16667	75.6667	16.6667	16.6667	1.2	0.266667	4.80833
1161660	1952-10-27	59.2192	F	1	1	0	0	47.82			24.95								4.775	7.675		43.25	31.5	4.5	0.3
486115	1952-10-10	59.2658	F	0	0	3	0	68.04	3.27	10.2	21.175	91.1	34.2	317	6.4		322	31.5	4.76667	8.23333	67	37	13	1.26667	0.233333	0.9
367450	1952-05-06	59.6959	F	0	2	26	0	74.84	2.571	7.3	21.9	84.78	33.52	261.8	7.88	256.7	568		4.6	7.2	305.143	37	14			1.77
3506844	1951-09-02	60.3726	M	5	4	21	0	71.21	1.92	6.13333	33.25	91.9	34.8333	212	7.93333	337	822	7.8	3.73333	7.73333	149	85.3333	29	3.9	0.566667	1.425
2064809	1950-04-26	61.726	M	3	1	2	0	62.59	4.64	9.6		64.9	32	263	6.9				4.3	6.9	206	13	9	1.1	0.4	0.8
1143849	1950-02-14	61.9205	F	0	0	10	1	71.3			21.75							4.8
225154	1949-12-14	62.0904	M	1	1	0	0	68.54			21.82						566	5.3	4.73333	8.66667		88.6667	48.3333	9.13333	0.966667	#DIV/0!
1573747	1948-02-11	63.9315	M	2	1	3	0	70.3											3.95	8.3		33	15	2	0.5
444787	1946-02-07	65.9425	F	2	1	5	0	75.29	2.7825	9.75		104.15	33.675	303.75	9.325		842		4.36667	7.36667	112.25	30	26.3333	2.26667	0.533333	1.025
1302251	1945-01-06	67.0301	F	1	0	2	0				28.94							5.8
3522724	1944-10-25	67.2301	F	1	0	10	1	55.33	3.272	7.38		70.98	31.78	297.6	8.72	213.667	398	5.13333	4.7	7.4	179	36	27	0.9	0.2	1.33333
2600801	1944-05-12	67.6849	F	1	1	0	0	70.76									389.5	16.8	4.77778	8.02222		33.7778	14.4444	2.78889	0.333333
3456487	1940-05-22	71.6603	M	5	4	0	0	65.49			24.9111							0.9999
2401169	1939-12-01	72.1342	F	0	0	1	0	63.16											3.9	6.6		13	7	1.8	0.3
2926321	1936-07-03	75.5479	M	1	1	4	0	58.06	2.63045	7.77273	24.3143	87.2773	33.8727	24.8182	2.29091	28		4.35	4.05	7.26667	70	12	6.33317	1.16667	0.366667	0.9
1468346	2024-11-29	87.1479	F	0	1	0	0		3.55	9.5	21.8667	82.8	32.4	144	6.6	182.3	371		3.1	5.6	66	39	30			0.5
